# Supplementary material for: Epitypification with an emended description of Tropidia connata (Orchidaceae, Epidendroideae, Tropidieae)
Source: PhytoKeys. 2017 Jun 5;(80):77–85. doi: 10.3897/phytokeys.80.12304 (PMC5543606; doi:10.3897/phytokeys.80.12304)
Supplement: XML Treatment for Tropidia connata [file phytokeys.80.12304-treatment1.xml]

<!DOCTYPE tp:taxon-treatment
  PUBLIC "-//TaxonX//DTD Taxonomic Treatment Publishing DTD v0 20100105//EN" "tax-treatment-NSO.dtd">
<tp:taxon-treatment xmlns:tp="http://www.plazi.org/taxpub"><tp:treatment-meta><kwd-group><label>Taxon classification</label><kwd><named-content xmlns:xlink="http://www.w3.org/1999/xlink" content-type="kingdom">Plantae</named-content></kwd><kwd><named-content xmlns:xlink="http://www.w3.org/1999/xlink" content-type="order">Asparagales</named-content></kwd><kwd><named-content xmlns:xlink="http://www.w3.org/1999/xlink" content-type="family">Orchidaceae</named-content></kwd></kwd-group><mixed-citation publication-type="journal"><person-group><name><surname>Kikuchi</surname><given-names>Izai Alberto Bruno Sabino</given-names></name><name><surname>Tsukaya</surname><given-names>Hirokazu</given-names></name></person-group><article-title>Epitypification with an emended description of <italic><tp:taxon-name><tp:taxon-name-part taxon-name-part-type="genus" reg="Tropidia">Tropidia</tp:taxon-name-part> <tp:taxon-name-part taxon-name-part-type="species" reg="connata">connata</tp:taxon-name-part></tp:taxon-name></italic> (<tp:taxon-name><tp:taxon-name-part taxon-name-part-type="family">Orchidaceae</tp:taxon-name-part></tp:taxon-name>, <tp:taxon-name><tp:taxon-name-part taxon-name-part-type="subfamily">Epidendroideae</tp:taxon-name-part></tp:taxon-name>, <tp:taxon-name><tp:taxon-name-part taxon-name-part-type="tribe">Tropidieae</tp:taxon-name-part></tp:taxon-name>)</article-title><source>PhytoKeys</source><day>5</day><month>6</month><year>2017</year><volume>2017</volume><issue>80</issue><fpage>77</fpage><lpage>85</lpage><pub-id pub-id-type="doi">10.3897/phytokeys.80.12304</pub-id></mixed-citation></tp:treatment-meta><tp:nomenclature><tp:taxon-name>
              <tp:taxon-name-part taxon-name-part-type="genus" reg="Tropidia">Tropidia</tp:taxon-name-part>
              <tp:taxon-name-part taxon-name-part-type="species" reg="connata">connata</tp:taxon-name-part>
            </tp:taxon-name><tp:taxon-authority>J.J.Wood &amp; A.L.Lamb (1994: 47) emend. I.Kikuchi &amp; Tsukaya</tp:taxon-authority><xref ref-type="fig" rid="F1">Figure 1</xref></tp:nomenclature><tp:treatment-sec sec-type="material" id="SECID0EKFAE"><title>Type.</title><p>MALAYSIA. Borneo: Sabah, Sipitang District, Gunung Lumaku, 27 June 1992, A.Lamb, A.Surat, &amp; H.Lim 1512 (holotype: K!, K000942868).</p></tp:treatment-sec><tp:treatment-sec sec-type="Epitype" id="SECID0EPFAE"><title>Epitype.</title><p>INDONESIA. West Kalimantan: Kabupaten Kapuas Hulu, Betung Kerihun National Park, en route from stream to ridge, a branch of Sungai (River) Sibau, <named-content xmlns:xlink="http://www.w3.org/1999/xlink" content-type="dwc:verbatimCoordinates" xlink:type="simple"><named-content content-type="geo-json" specific-use="{&#34;type&#34;:&#34;Point&#34;,&#34;coordinates&#34;:[113.104055,1.222000]}" id="NCID0EYFAE" xlink:type="simple">01°13.32'N; 113°06.2433'E</named-content></named-content>, 240 m alt., 31 December 2011, H. Tsukaya, H. Okadada and A. Soejima HT245 (BO, TI), here designated.</p></tp:treatment-sec><tp:treatment-sec sec-type="description" id="SECID0E4FAE"><title>Emended description.</title><p>Erect, mycoheterotrophic herb. Tubers 2–7×0.5–1 cm, dark brown, pubescent. Roots 2–5 mm long, short, occurring at the basal 1–3 nodes of stem. Stem 10–22 cm high, ivory white to creamy colored, wiry, simple or branched, perennial, 1 mm thick, internodes 0.8–2.5 cm long, sparsely ramentaceous, bearing 5–10 ovate, acute, sheath-like leaves apressed to the stem, 3–5 mm long. Inflorescence 5–15 flowered, 1–2 flowers open at a time; rachis 2–9 cm long, creamy white, internodes 4–10 mm, slightly zigzag, sparsely ramentaceous; floral bracts 3–5 mm long, off white tipped brown, triangular, acute to acuminate, with a abscission zone at 1–2 mm from the apex, apex detached at the abscission zone after maturation, base of the bracts forming a sheath enclosing the stem. Flowers 1 cm across, non-resupinate, partially open, white, apex of the lip pale orange to yellow. Pedicel with ovary 3–7 mm long, white, sparsely ramentaceous. Dorsal sepal 5–5.9×1.5–1.8 mm, narrowly elliptic, acute, sparsely ramentaceous on the abaxial sides. Lateral sepals connate into a 4–7.4×2.5–2.7 mm ovate-elliptic, cymbiform synsepalum, apex minutely bifid. Petals 4.8–6×1.5 mm narrowly elliptic, acute and asymmetric with two keels at the adaxial surface. Lip 5–7.6×2–2.2 mm with 3 nerves, elliptic, acute, concave, margin minutely erose, curving back to a horizontal position, spur saccate, obtuse, bifid, enclosed by synsepalum, 1.1–4×1 mm. Column 3–3.9×1.6–1.9 mm, ovate-trullate rostellum margin minutely erose 1.4–1.5 mm long, anther cap rostrate 2.5 mm long, stigma with calli-like protrusions and two fiber-like protrusions on the adaxial side of the column, the fibers 1.1–1.4 mm long. Pollinia 2, granular. Vicidium ellipsoid.</p></tp:treatment-sec><tp:treatment-sec sec-type="material" id="SECID0ECGAE"><title>Additional specimens examined.</title><p>
              <bold>INDONESIA. West Kalimantan</bold>: Kabupaten Kapuas Hulu, Betung Kurihun National Park, Sungai (River) Menyakan, upstream of Sg. Sibau, <named-content xmlns:xlink="http://www.w3.org/1999/xlink" content-type="dwc:verbatimCoordinates" xlink:type="simple"><named-content content-type="geo-json" specific-use="{&#34;type&#34;:&#34;Point&#34;,&#34;coordinates&#34;:[113.066050,1.230417]}" id="NCID0ENGAE" xlink:type="simple">01°13.825'N; 113°03.963'E</named-content></named-content>, 331m alt. to <named-content xmlns:xlink="http://www.w3.org/1999/xlink" content-type="dwc:verbatimCoordinates" xlink:type="simple"><named-content content-type="geo-json" specific-use="{&#34;type&#34;:&#34;Point&#34;,&#34;coordinates&#34;:[113.065612,1.230361]}" id="NCID0EVGAE" xlink:type="simple">01°13.82167'N; 113°03.9367'E</named-content></named-content>, 331 m alt., 5 January 2011, H. Tsukaya, H. Okada and H. Nagamasu #1040 (BO, TI); Kabupaten Kapuas Hulu, Betung Kerihun National Park, on a ridge the junction of Sungai (River) Sibau and Sungai Minyakan, from <named-content xmlns:xlink="http://www.w3.org/1999/xlink" content-type="dwc:verbatimCoordinates" xlink:type="simple"><named-content content-type="geo-json" specific-use="{&#34;type&#34;:&#34;Point&#34;,&#34;coordinates&#34;:[113.072500,1.209278]}" id="NCID0E4GAE" xlink:type="simple">01°12.5567'N; 113°04.35'E</named-content></named-content>, 298 m alt. to <named-content xmlns:xlink="http://www.w3.org/1999/xlink" content-type="dwc:verbatimCoordinates" xlink:type="simple"><named-content content-type="geo-json" specific-use="{&#34;type&#34;:&#34;Point&#34;,&#34;coordinates&#34;:[113.073883,1.205417]}" id="NCID0EFHAE" xlink:type="simple">01°12.325'N; 113°04.433'E</named-content></named-content>, 341 m alt., 1 January 2012, H. Tsukaya, H. Okadada and A. Soejima HT250 (BO, TI).</p><!--PageBreak--><!--PageBreak--></tp:treatment-sec><tp:treatment-sec><!--Section generated to contain objects referenced in tp:taxon-treatment.--><fig id="F1" position="float" orientation="portrait"><label>Figure 1.</label><caption><p>Drawing of <italic><tp:taxon-name><tp:taxon-name-part taxon-name-part-type="genus" reg="Tropidia">Tropidia</tp:taxon-name-part> <tp:taxon-name-part taxon-name-part-type="species" reg="connata">connata</tp:taxon-name-part></tp:taxon-name></italic> J.J.Wood &amp; A.L.Lamb. <bold>A</bold> Gross morphology <bold>B</bold> Lateral view of unopened flower <bold>C</bold> Lateral view of the column with lip <bold>D</bold> Dorsal view of the column <bold>E</bold> Lip <bold>F</bold> Anther cap <bold>G</bold> Pollinia <bold>H</bold> Lateral view of the column <bold>I</bold> Dorsal sepal <bold>J, K</bold> Lateral petal of abaxial <bold>(J</bold>) and adaxial (<bold>K</bold>) side. <bold>L</bold> Lateral sepal <bold>M</bold> Tuber with basal part of inflorescence with short filamentous roots. Scales 3 cm (<bold>A</bold>), 3 mm (<bold>B, C, I–K</bold>), 1 mm (<bold>D–H</bold>), 5 mm (<bold>M</bold>). Drawing by Ms. Mutsuko Nakajima based on the specimen HT245.</p></caption><graphic xmlns:xlink="http://www.w3.org/1999/xlink" xlink:href="phytokeys-80-077-g001.jpg" position="float" orientation="portrait" xlink:type="simple" id="oo_139036.jpg"/></fig></tp:treatment-sec></tp:taxon-treatment>
